# Supplementary material for: Translational potential of a mouse in vitro bioassay in predicting gastrointestinal adverse drug reactions in Phase I clinical trials
Source: Neurogastroenterol Motil. 2014 May 11;26(7):980–9. doi: 10.1111/nmo.12349 (PMC4207192; doi:10.1111/nmo.12349)
Supplement: Supplementary file 1 [file nmo0026-0980-sd1.xlsx]

## Sheet: supplementary data Table 1
Table 1: Functional characteristics for all compounds tested in the mouse in-vitro assay
Compound B		(n=8)
	Baseline	Vehicle	0.3μM	3μM	30μM	washout
Frequency	5.75±0.25	6.25±0.32	6±0.26	5.3±0.42**	4.12±0.35**	5.25±0.36**
Amplitude	40.4±5.6	39.97±6.3	37.82±5.6	33.47±6	17.83±2.8**	33.23±5.3
TI	156.1±5.8	137.3±5	159±7.2	170.1±9	233±21.1**	201.4±27**
TIQ	643.4±16	614.5±23	640.2±19	690.4±24	678.8±56	669.7±36.7
AUC	3879±676	3846±630	3681±634	2202±433	988.6±290**	2344±594**
Compound C		(n=6)
	Baseline	Vehicle	0.003μM	0.03μM	0.3μM	washout
Frequency	5.83±0.5	5.17±0.6	5.16±0.5	4.33±0.4	0.83±0.6**	5±0.44
Amplitude	43.66±10*	32.24±5	29.64±5	27.54±4.7	12.06±7.6**	23.12±4.8
TI	186±17.6	179±16.5	191±18.8	227±22.3	531±121**	176±11
TIQ	660±30	664±21	685±24	713±13	815±25**	726±38
AUC	3902±1375	2256±670	1947±498	1797±584	704.2±369	1357±705
Compound D		(n=6)
	Baseline	Vehicle	0.3μM	3μM	30μM	washout
Frequency	7±0.45*	8±0.63	7.7±0.56	7.7±0.84	8.2±0.47	7.5±0.56
Amplitude	40.27±3.9	37.6±3.0	34.2±3.3	31.23±3.6*	30.6±3.2*	22.67±3.2**
TI	128±10	117.7±8.3	121.6±8.4	117.1±10	113.1±5.6	138.8±11**
TIQ	617.2±39	583±33	596±37	590±32	523.7±28*	592.4±31
AUC	3320±268	3311±468	3221±557	3174±446	3625±447	1990±110*
Compound E		(n=6)
	Baseline	Vehicle	0.3μM	3μM	30μM	washout
Frequency	6.17±0.3	6.8±0.3	6.2±0.47	6.2±0.65	1.167±0.3**	5.5±0.56
Amplitude	39.2±7.2*	29.7±4.0	29.45±3.7	25.17±4.0	17.32±3.2**	24.7±2.7
TI	151.8±9.1	135.5±7.1	144±17.8	157±24.6	497.4±180*	183±54
TIQ	656.5±19	638.3±25	699.3±25	695.7±28	852.3±11**	693.5±19
AUC	3055±609	2040±389	2382±434	1662±509	701.3±116*	1588±372
Compound F		(n=6)
	Baseline	Vehicle	0.3μM	3μM	30μM	washout
Frequency	5.7±0.6	5.8±0.6	5.17±0.6	5.3±0.9	1.5±0.4**	4.67±0.7
Amplitude	42.5±3.3	41.3±3.3	35.3±2.8	31.2±3.9	14±3.2**	18.16±2.0**
TI	164±27	172±27	190.4±27	229±69	503±144**	306±60
TIQ	610±19	625±24	628±25	610±46	763±90**	625±21
AUC	8757±868	8712±913	7607±776*	7366±976**	5495±433**	6037±836**
Compound G/Metformin			(n=7)
	Baseline	Vehicle	0.3μM	3μM	30μM	washout
Frequency	4.29±0.28	4.14±0.14	3.86±0.26	4.29±0.28	4.14±0.14	3.714±0.2
Amplitude	55±3.5	51.1±4.6	47.4±5.7	46.3±5.6	40.4±5.5*	21.63±2**
TI	206.7±9.2	219±12.3	237±16.5	223.5±9	222±12	225±10.6
TIQ	732±13.3	731±10	741±14	721.3±20	714.4±9	692±27
AUC	9034±715	8362±679	7747±882	7664±821	7510±734	6167±646**
Compound H		(n=7)
	Baseline	Vehicle	0.3μM	3μM	30μM	washout
Frequency	5.14±0.26	5.28±0.28	5±0.21	4.29±0.18**	3.43±0.2**	4.7±0.3
Amplitude	57.8±4.8	51.2±7.6	47.83±5.5	41.14±4.6**	19.51±2.6**	29.41±3.4**
TI	168±5.9	171.2±7.6	183.5±6	216±8.2**	283.8±15**	192±10
TIQ	647.4±13	630.6±15	661.5±19	695.1±18**	755±8.8**	667.1±7.4
AUC	9526±701	8734±781	7893±744	6932±639**	4326±441**	6316±566**
Compound I		(n=7)
	Baseline	Vehicle	0.3μM	3μM	30μM	washout
Frequency	4.86±0.34	4.88±0.46	4.7±0.28	4.7±0.42	5±0.57	4.4±0.57
Amplitude	58.31±3	56.1±2.7	53.3±3.3	47.6±4*	45.5±3.8**	28.02±3.5**
TI	187±11.9	181.7±12	195±13	190±14.6	191±18.5	197±19.5
TIQ	700±16.2	696±18	699±18.5	705±10	697±14	707.2±14
AUC	8628±800	8707±822	8350±888	7986±704	8067±857	6312±812**
Compound J		(n=6)
	Baseline	Vehicle	0.03μM	0.3μM	3μM	washout
Frequency	5±0.52	5.67±0.49	5.17±0.47	3.67±0.84**	1.33±0.84**	5±0.51
Amplitude	65.5±3.3	60.04±3.3	55.75±3.6	31.18±9**	5.83±3.7**	30.38±5.3**
TI	170±9.7	162.8±14	190.7±13	340.5±114	680.9±138**	197.2±24.7
TIQ	677±22	641±21	686±16	747±38**	852.9±30**	655.4±24
AUC	7617±757	8281±909	7030±759	5037±923**	2662±507**	5103±938**
Compound M		(n=6)
	Baseline	Vehicle	0.3μM	3μM	30μM	washout
Frequency	4.83±0.17	5.17±0.3	5±0.25	4.5±0.34	5±0.25	4.5±0.22
Amplitude	58.5±3.7	53.35±5	50.1±5.8	40.92±3.5*	14.22±5**	21.68±0.6**
TI	187±7	178±8	173±6	203±11	189±9	209±17
TIQ	669±19	657±24	650±23	678±26	682±11	654±30
AUC	6761±369	6651±624	6207±508	5422±466*	3933±256**	4451±381**
Compound N		(n=6)
	Baseline	Vehicle	0.3μM	3μM	30μM	washout
Frequency	6.5±0.7	6.7±0.42	6.5±0.67	6.2±0.54	2.3±0.21**	6.5±0.61
Amplitude	53.3±2.3	51.4±2	50±3.2	37.7±3.0**	17±3**	23.4±2.8**
TI	148.6±14	132±8	150±15	152±15	360±29*	148±17
TIQ	710±17	681±7	695±18	684±25	848±6*	686±40
AUC	8064±937	8343±894	8187±975	7303±897	5085±632**	6477±1167**
Compound R		(n=6)
	Baseline	Vehicle	0.3μM	3μM	30μM	washout
Frequency	6.67±0.42	6.67±0.42	6.5±0.34	6.333±0.42	6.33±0.56	7.17±0.3
Amplitude	40.75±2.6	37.77±2.4	34.65±2.24	32.37±3	23.12±1.9**	22.4±2.7**
TI	146.6±12	139.1±9	141.2±11	136.7±7.7	168.7±15*	135.3±9.6
TIQ	608.7±25	597.7±20	604.2±19	614.7±19	626.7±22	600±15.5
AUC	3286±375	3583±443	3148±418	3149±409	2251±271*	1789±200*
Compound S/Rimonabant			(n=4)
	Baseline	Vehicle	0.3μM	3μM	30μM	washout
Frequency	6.75±0.75	6.75±0.47	6.75±0.85	6.75±0.85	9±1	10.25±1.5
Amplitude	39.3±4.6	36.7±6	33.58±5.3	23.04±5.2*	10.5±1.6**	6.95±0.9**
TI	142.6±14	136.3±10	145.9±15	132.1±12	105±15	89.38±16
TIQ	659±26	659.5±34	638.5±52	607.3±55	455.8±39*	392.3±61**
AUC	3239±596	3293±768	3410±554	2707±627	1508±228*	1616±297*
Compound T			(n=6)
	Baseline	Vehicle	0.3μM	3μM	30μM	washout
Frequency	5.5±0.42*	6.6±0.21	5.5±0.22**	5.8±0.3	5.6±0.33*	6.1±0.4
Amplitude	62.6±1.6	57.3±1.4	50.4±2.2	40.74±3.4**	31.45±4**	24.6±2.8**
TI	158±8*	142±5	163±6**	154±8	167±9**	147±7
TIQ	701±10	681±5	715±7.2	695±14	702±15	675±26
AUC	9402±502	10372±339	9100±411	8619±482	7673±549**	6526±1272**
Compound Z		(n=6)
	Baseline	Vehicle	0.3μM	3μM	30μM	washout
Frequency	6±0.25	6.33±0.33	5.6±0.33	6.±0.36	7.6±0.21**	6±0.36
Amplitude	58.2±3	48.6±3	44±3.2	38.3±3.6**	29.4±4.7**	23.6±3**
TI	157.2±8	143±7	159±9	149±7	120±4**	143±8
TIQ	678.7±24	664.5±15	669±7	664±13	566±16**	702±20**
AUC	8621±732	8534±689	8072±719	7626±711**	7784±730	6393±710*
Time-matched controls			(n=4)
	Baseline	1e-05	0.0001	0.001
Frequency	4.7±0.3	4.5±0.3	4±0*	4.5±0.3
Amplitude	54±5	52±5.4	49±5	46±5*
TI	194.4±12	214±15*	210±9.5	202.5±12.5
TIQ	720±14	718.7±12	704.6±17.6	717±22
AUC	7954±669	7862±293	7674±519	7646±725
shaded area refers to the testing concentration that is < 50 fold the maximum plasma exposure
*, p<0.05; **, p<0.01
washout refers to the final 15 min of the 60 minute washout phase
Time-matched controls refer to the final concentrations of serial dilutions of the DMSO
stock solutions

## Sheet: supplementary data Table 2
Table 2: Intestinal transit data for all compounds tested in the rat charcoal meal study
Compound B	n=10
Dose level (mg/kg)	Free exposure (μM)	% Travelled	Contents (g)
0	0	54.19	1.36
4.2	0.084375	51.71	1.39
42	1.65	51.05	1.89
420	22	46.51*	3.89**
Compound C	n=8
Dose level (mg/kg)	Free exposure (μM)	% Travelled	Contents (g)
0	0	59	1.26
1.6	0.065533	52	1.32
5.3	0.16259	49	1.86
16	0.57794	43**	1.84*
Compound D	n=8
Dose level (mg/kg)	Free exposure (μM)	% Travelled	Contents (g)
0	0	54.82	1.06
10	0.196	49.78	2.46**
Compound E	n=8
Dose level (mg/kg)	Free exposure (μM)	% Travelled	Stomach contents (g)
0	0	36	3.3
9	0.281588	30.7	2.8
22	1.12217	37.2	4.2*
67	5.38084	17.5**	4.2*
Compound F	n=8
Dose level (mg/kg)	Free exposure (μM)	% Travelled
0	0	58	Gastric emptying
20	0.072	56.4	not measured in study
100	0.183	43.5**
500	0.366	3.2**
Compound G/Metformin		n=8
Dose level (mg/kg)	Free exposure (μM)	% Travelled	Contents (g)
0	0	54.82	1.06
2	1.67	48.62	0.86
20	13.5	53.3	1.04
200	171	38.8*	2.69***
1200	468	22.1***	5.86***
Compound H	n=8
Dose level (mg/kg)	Free exposure (μM)	% Travelled	Stomach + contents (g)
0	0	63.2	3.8
1.5	<LOQ	54.6	4.3
5.3	0.0001729	52.9	4.5*
15	0.000399	41*	5.7**
53	0.0013965	43.2**	6***
Compound I	Plasma protein binding data not available		n=8
Dose level (mg/kg)	Total exposure (μM)	% Travelled	Gastric emptying
0	0	54.7	not measured in study
283	11.3	45.1
905	189	36 **
Compound J		n=8
Dose level (mg/kg)	Free exposure (μM)	% Travelled	Stomach contents (g)
0	0	63	3.29
5	0.012	31.9***	4.42*
15	0.022368	30.5***	4.35*
50	0.034208	24.6***	4.64*
Compound M		n=8
Dose level (mg/kg)	Free exposure (μM)	% Travelled	Contents (g)
0	0	56	1.01
100	68.5	42.25*	2.82***
Compound N	Plasma protein binding data not available		n=8
Dose level (mg/kg)	Total exposure (μM)	% Travelled	Contents (g)
0		46.61	1.48
0.5	0.44	53.39	0.76**
Compound R		n=8
Dose level (mg/kg)	Free exposure (μM)	% Travelled	Stomach + contents (g)
0	0	47.9	2.7
2.3	0.059984	54.4	3.1
23	0.75348	51.6	3.2
90	10.396	47.8	4.3**
Compound S/Rimonabant		n=8
Dose level (mg/kg)	Free exposure (μM)	% Travelled	Contents (g)
0		46.61	1.48
0.1	<LOQ	51.29	1.35
1	2.73e-05	63.03*	0.83
10	0.000273	55.68*	1.02*
Compound T		n=10
Dose level (mg/kg)	Free exposure (μM)	% Travelled
0		47.82	Gastric emptying
10	15.1	51.53	not measured in study
55	72.6	43.68
300	344	49.96
Compound Z		n=10
Dose level (mg/kg)	Free exposure (μM)	% Travelled	Contents (g)
0	0	58.13	1.07
10	<LOQ	55.01	0.86
50	18.4	56.61	1.25
200	23	65.7	1.64*
shaded area refers to the concentration that is < 50 fold the maximum plasma exposure
*P<0.05; **P<0.01; ***P<0.001
